# Supplementary material for: High prevalence of multiple antibiotic resistance in clinical E. coli isolates from Bangladesh and prediction of molecular resistance determinants using WGS of an XDR isolate
Source: Sci Rep. 2021 Nov 24;11:22859. doi: 10.1038/s41598-021-02251-w (PMC8613203; doi:10.1038/s41598-021-02251-w)
Supplement: Supplementary file 1 — Supplementary Information 1. [file 41598_2021_2251_MOESM1_ESM.xlsx]

## Sheet: Sheet1
RGI	ARO Term	SNP	Detection	AMR	Drug	Resistance	% Identity of Matching Region	% Length of Reference Sequence		https://card.mcmaster.ca/rgi/results/6OoHy4RnvmtuW8lhVd9XeCgMlAetgQXzNbywggla
Criteria			Criteria	Gene Family	Class	Mechanism
Criteria	ARO Term	SNP	Detection	Family	Drug	Mechanism	Identity	Length
Perfect	mdtH		protein homolog model	major facilitator superfamily (MFS) antibiotic efflux pump	fluoroquinolone antibiotic	antibiotic efflux	100	100
Perfect	gadW		protein homolog model	resistance-nodulation-cell division (RND) antibiotic efflux pump	macrolide antibiotic, fluoroquinolone antibiotic, penam	antibiotic efflux	100	100
Perfect	H-NS		protein homolog model	major facilitator superfamily (MFS) antibiotic efflux pump, resistance-nodulation-cell division (RND) antibiotic efflux pump	macrolide antibiotic, fluoroquinolone antibiotic, cephalosporin, cephamycin, penam, tetracycline antibiotic	antibiotic efflux	100	100
Perfect	cpxA		protein homolog model	resistance-nodulation-cell division (RND) antibiotic efflux pump	aminoglycoside antibiotic, aminocoumarin antibiotic	antibiotic efflux	100	100
Perfect	baeR		protein homolog model	resistance-nodulation-cell division (RND) antibiotic efflux pump	aminoglycoside antibiotic, aminocoumarin antibiotic	antibiotic efflux	100	100
Perfect	evgA		protein homolog model	major facilitator superfamily (MFS) antibiotic efflux pump, resistance-nodulation-cell division (RND) antibiotic efflux pump	macrolide antibiotic, fluoroquinolone antibiotic, penam, tetracycline antibiotic	antibiotic efflux	100	100
Perfect	CTX-M-15		protein homolog model	CTX-M beta-lactamase	cephalosporin	antibiotic inactivation	100	100
Perfect	OXA-1		protein homolog model	OXA beta-lactamase	carbapenem, cephalosporin, penam	antibiotic inactivation	100	100
Strict	AcrF		protein homolog model	resistance-nodulation-cell division (RND) antibiotic efflux pump	fluoroquinolone antibiotic, cephalosporin, cephamycin, penam	antibiotic efflux	99.52	100
Strict	AcrE		protein homolog model	resistance-nodulation-cell division (RND) antibiotic efflux pump	fluoroquinolone antibiotic, cephalosporin, cephamycin, penam	antibiotic efflux	99.48	100
Strict	AcrS		protein homolog model	resistance-nodulation-cell division (RND) antibiotic efflux pump	fluoroquinolone antibiotic, cephalosporin, glycylcycline, cephamycin, penam, tetracycline antibiotic, rifamycin antibiotic, phenicol antibiotic, triclosan	antibiotic efflux	98.64	100
Strict	bacA		protein homolog model	undecaprenyl pyrophosphate related proteins	peptide antibiotic	antibiotic target alteration	99.27	100
Strict	TolC		protein homolog model	ATP-binding cassette (ABC) antibiotic efflux pump, major facilitator superfamily (MFS) antibiotic efflux pump, resistance-nodulation-cell division (RND) antibiotic efflux pump	macrolide antibiotic, fluoroquinolone antibiotic, aminoglycoside antibiotic, carbapenem, cephalosporin, glycylcycline, cephamycin, penam, tetracycline antibiotic, peptide antibiotic, aminocoumarin antibiotic, rifamycin antibiotic, phenicol antibiotic, triclosan, penem	antibiotic efflux	99.8	99.6
Strict	Escherichia coli acrA		protein homolog model	resistance-nodulation-cell division (RND) antibiotic efflux pump	fluoroquinolone antibiotic, cephalosporin, glycylcycline, penam, tetracycline antibiotic, rifamycin antibiotic, phenicol antibiotic, triclosan	antibiotic efflux	99.75	100
Strict	acrB		protein homolog model	resistance-nodulation-cell division (RND) antibiotic efflux pump	fluoroquinolone antibiotic, cephalosporin, glycylcycline, penam, tetracycline antibiotic, rifamycin antibiotic, phenicol antibiotic, triclosan	antibiotic efflux	99.81	100
Strict	Escherichia coli ampH beta-lactamase		protein homolog model	ampC-type beta-lactamase	cephalosporin, penam	antibiotic inactivation	99.22	100
Strict	PmrF		protein homolog model	pmr phosphoethanolamine transferase	peptide antibiotic	antibiotic target alteration	99.07	100
Strict	YojI		protein homolog model	ATP-binding cassette (ABC) antibiotic efflux pump	peptide antibiotic	antibiotic efflux	99.09	100
Strict	msbA		protein homolog model	ATP-binding cassette (ABC) antibiotic efflux pump	nitroimidazole antibiotic	antibiotic efflux	99.66	100
Strict	mdtG		protein homolog model	major facilitator superfamily (MFS) antibiotic efflux pump	fosfomycin	antibiotic efflux	99.75	100
Strict	gadX		protein homolog model	resistance-nodulation-cell division (RND) antibiotic efflux pump	macrolide antibiotic, fluoroquinolone antibiotic, penam	antibiotic efflux	93.07	100
Strict	mdtF		protein homolog model	resistance-nodulation-cell division (RND) antibiotic efflux pump	macrolide antibiotic, fluoroquinolone antibiotic, penam	antibiotic efflux	99.52	100
Strict	mdtE		protein homolog model	resistance-nodulation-cell division (RND) antibiotic efflux pump	macrolide antibiotic, fluoroquinolone antibiotic, penam	antibiotic efflux	99.74	100
Strict	CRP		protein homolog model	resistance-nodulation-cell division (RND) antibiotic efflux pump	macrolide antibiotic, fluoroquinolone antibiotic, penam	antibiotic efflux	99.52	100
Strict	acrD		protein homolog model	resistance-nodulation-cell division (RND) antibiotic efflux pump	aminoglycoside antibiotic	antibiotic efflux	99.9	100
Strict	Escherichia coli mdfA		protein homolog model	major facilitator superfamily (MFS) antibiotic efflux pump	tetracycline antibiotic, benzalkonium chloride, rhodamine	antibiotic efflux	97.07	100
Strict	Escherichia coli emrE		protein homolog model	small multidrug resistance (SMR) antibiotic efflux pump	macrolide antibiotic	antibiotic efflux	98.18	100
Strict	rsmA		protein homolog model	resistance-nodulation-cell division (RND) antibiotic efflux pump	fluoroquinolone antibiotic, diaminopyrimidine antibiotic, phenicol antibiotic	antibiotic efflux	85.25	100
Strict	marA		protein homolog model	resistance-nodulation-cell division (RND) antibiotic efflux pump, General Bacterial Porin with reduced permeability to beta-lactams	fluoroquinolone antibiotic, monobactam, carbapenem, cephalosporin, glycylcycline, cephamycin, penam, tetracycline antibiotic, rifamycin antibiotic, phenicol antibiotic, triclosan, penem	antibiotic efflux, reduced permeability to antibiotic	99.21	100
Strict	Klebsiella pneumoniae KpnF		protein homolog model	major facilitator superfamily (MFS) antibiotic efflux pump	macrolide antibiotic, aminoglycoside antibiotic, cephalosporin, tetracycline antibiotic, peptide antibiotic, rifamycin antibiotic	antibiotic efflux	84.4	100
Strict	Klebsiella pneumoniae KpnE		protein homolog model	major facilitator superfamily (MFS) antibiotic efflux pump	macrolide antibiotic, aminoglycoside antibiotic, cephalosporin, tetracycline antibiotic, peptide antibiotic, rifamycin antibiotic	antibiotic efflux	82.2	100.83
Strict	mdtP		protein homolog model	major facilitator superfamily (MFS) antibiotic efflux pump	nucleoside antibiotic, acridine dye	antibiotic efflux	98.16	100
Strict	mdtO		protein homolog model	major facilitator superfamily (MFS) antibiotic efflux pump	nucleoside antibiotic, acridine dye	antibiotic efflux	98.39	100
Strict	mdtN		protein homolog model	major facilitator superfamily (MFS) antibiotic efflux pump	nucleoside antibiotic, acridine dye	antibiotic efflux	98.83	100
Strict	eptA		protein homolog model	pmr phosphoethanolamine transferase	peptide antibiotic	antibiotic target alteration	96.53	100
Strict	kdpE		protein homolog model	kdpDE	aminoglycoside antibiotic	antibiotic efflux	99.55	100
Strict	baeS		protein homolog model	resistance-nodulation-cell division (RND) antibiotic efflux pump	aminoglycoside antibiotic, aminocoumarin antibiotic	antibiotic efflux	95.93	100
Strict	mdtC		protein homolog model	resistance-nodulation-cell division (RND) antibiotic efflux pump	aminocoumarin antibiotic	antibiotic efflux	98.73	100
Strict	mdtB		protein homolog model	resistance-nodulation-cell division (RND) antibiotic efflux pump	aminocoumarin antibiotic	antibiotic efflux	99.81	100
Strict	mdtA		protein homolog model	resistance-nodulation-cell division (RND) antibiotic efflux pump	aminocoumarin antibiotic	antibiotic efflux	98.55	100
Strict	mdtM		protein homolog model	major facilitator superfamily (MFS) antibiotic efflux pump	fluoroquinolone antibiotic, lincosamide antibiotic, nucleoside antibiotic, acridine dye, phenicol antibiotic	antibiotic efflux	97.07	100
Strict	emrR		protein homolog model	major facilitator superfamily (MFS) antibiotic efflux pump	fluoroquinolone antibiotic	antibiotic efflux	99.43	100
Strict	emrA		protein homolog model	major facilitator superfamily (MFS) antibiotic efflux pump	fluoroquinolone antibiotic	antibiotic efflux	99.74	100
Strict	emrB		protein homolog model	major facilitator superfamily (MFS) antibiotic efflux pump	fluoroquinolone antibiotic	antibiotic efflux	99.8	100
Strict	ugd		protein homolog model	pmr phosphoethanolamine transferase	peptide antibiotic	antibiotic target alteration	99.23	100
Strict	emrK		protein homolog model	major facilitator superfamily (MFS) antibiotic efflux pump	tetracycline antibiotic	antibiotic efflux	98.86	110.26
Strict	emrY		protein homolog model	major facilitator superfamily (MFS) antibiotic efflux pump	tetracycline antibiotic	antibiotic efflux	99.8	100
Strict	AAC(3)-IIe		protein homolog model	AAC(3)	aminoglycoside antibiotic	antibiotic inactivation	98.95	100
Strict	AAC(6')-Ib-cr6		protein homolog model	AAC(6')-Ib-cr	fluoroquinolone antibiotic, aminoglycoside antibiotic	antibiotic inactivation	98.99	116.58
Strict	Escherichia coli parC conferring resistance to fluoroquinolones	S80I	protein variant model	fluoroquinolone resistant parC	fluoroquinolone antibiotic	antibiotic target alteration	99.2	100
Strict	Escherichia coli UhpT with mutation conferring resistance to fosfomycin	E350Q	protein variant model	antibiotic-resistant UhpT	fosfomycin	antibiotic target alteration	99.78	100
Strict	Escherichia coli GlpT with mutation conferring resistance to fosfomycin	E448K	protein variant model	antibiotic-resistant GlpT	fosfomycin	antibiotic target alteration	99.78	100
Strict	Escherichia coli gyrA conferring resistance to fluoroquinolones	D87N, S83L	protein variant model	fluoroquinolone resistant gyrA	fluoroquinolone antibiotic	antibiotic target alteration	99.66	100
Strict	Escherichia coli PtsI with mutation conferring resistance to fosfomycin	V25I	protein variant model	antibiotic-resistant ptsI phosphotransferase	fosfomycin	antibiotic target alteration	99.65	100
Strict	Haemophilus influenzae PBP3 conferring resistance to beta-lactam antibiotics	D350N, S357N	protein variant model	Penicillin-binding protein mutations conferring resistance to beta-lactam antibiotics	cephalosporin, cephamycin, penam	antibiotic target alteration	53.29	96.39
Strict	Escherichia coli EF-Tu mutants conferring resistance to Pulvomycin	R234F	protein variant model	elfamycin resistant EF-Tu	elfamycin antibiotic	antibiotic target alteration	100	60.15
Strict	Escherichia coli acrR with mutation conferring multidrug antibiotic resistance		protein overexpression model	resistance-nodulation-cell division (RND) antibiotic efflux pump	fluoroquinolone antibiotic, cephalosporin, glycylcycline, penam, tetracycline antibiotic, rifamycin antibiotic, phenicol antibiotic, triclosan	antibiotic target alteration, antibiotic efflux	100	49.3
Strict	Escherichia coli acrR with mutation conferring multidrug antibiotic resistance		protein overexpression model	resistance-nodulation-cell division (RND) antibiotic efflux pump	fluoroquinolone antibiotic, cephalosporin, glycylcycline, penam, tetracycline antibiotic, rifamycin antibiotic, phenicol antibiotic, triclosan	antibiotic target alteration, antibiotic efflux	100	49.3
Strict	Escherichia coli soxS with mutation conferring antibiotic resistance		protein overexpression model	ATP-binding cassette (ABC) antibiotic efflux pump, major facilitator superfamily (MFS) antibiotic efflux pump, resistance-nodulation-cell division (RND) antibiotic efflux pump, General Bacterial Porin with reduced permeability to beta-lactams	fluoroquinolone antibiotic, monobactam, carbapenem, cephalosporin, glycylcycline, cephamycin, penam, tetracycline antibiotic, rifamycin antibiotic, phenicol antibiotic, triclosan, penem	antibiotic target alteration, antibiotic efflux, reduced permeability to antibiotic	100	100
Strict	Escherichia coli soxR with mutation conferring antibiotic resistance		protein overexpression model	ATP-binding cassette (ABC) antibiotic efflux pump, major facilitator superfamily (MFS) antibiotic efflux pump, resistance-nodulation-cell division (RND) antibiotic efflux pump	fluoroquinolone antibiotic, cephalosporin, glycylcycline, penam, tetracycline antibiotic, rifamycin antibiotic, phenicol antibiotic, triclosan	antibiotic target alteration, antibiotic efflux	99.35	100
Strict	Escherichia coli marR mutant conferring antibiotic resistance	Y137H, G103S	protein overexpression model	resistance-nodulation-cell division (RND) antibiotic efflux pump	fluoroquinolone antibiotic, cephalosporin, glycylcycline, penam, tetracycline antibiotic, rifamycin antibiotic, phenicol antibiotic, triclosan	antibiotic target alteration, antibiotic efflux	98.61	100

## Sheet: Pivot Table_Sheet1_1
Criteria	Mechanism	Count - ARO Term
Perfect	antibiotic efflux	6
	antibiotic inactivation	2
Strict	antibiotic efflux	33
	antibiotic efflux, reduced permeability to antibiotic	1
	antibiotic inactivation	3
	antibiotic target alteration	11
	antibiotic target alteration, antibiotic efflux	4
	antibiotic target alteration, antibiotic efflux, reduced permeability to antibiotic	1
(empty)	(empty)
Total Result		61

## Sheet: Pivot Table_Sheet1_1_2
Criteria	Perfect
Mechanism	ARO Term	Count - ARO Term
antibiotic efflux	baeR	1
	cpxA	1
	evgA	1
	gadW	1
	H-NS	1
	mdtH	1
antibiotic inactivation	CTX-M-15	1
	OXA-1	1
Total Result		8

## Sheet: Sheet4
Criteria	SNP	Detection	Mechanism	Family	ARO Term	Drug	Identity	Length
Perfect		protein homolog model	antibiotic efflux	major facilitator superfamily (MFS) antibiotic efflux pump	mdtH	fluoroquinolone antibiotic	100	100
Perfect		protein homolog model	antibiotic efflux	major facilitator superfamily (MFS) antibiotic efflux pump, resistance-nodulation-cell division (RND) antibiotic efflux pump	evgA	macrolide antibiotic, fluoroquinolone antibiotic, penam, tetracycline antibiotic	100	100
Perfect		protein homolog model	antibiotic efflux	major facilitator superfamily (MFS) antibiotic efflux pump, resistance-nodulation-cell division (RND) antibiotic efflux pump	H-NS	macrolide antibiotic, fluoroquinolone antibiotic, cephalosporin, cephamycin, penam, tetracycline antibiotic	100	100
Perfect		protein homolog model	antibiotic efflux	resistance-nodulation-cell division (RND) antibiotic efflux pump	baeR	aminoglycoside antibiotic, aminocoumarin antibiotic	100	100
Perfect		protein homolog model	antibiotic efflux	resistance-nodulation-cell division (RND) antibiotic efflux pump	cpxA	aminoglycoside antibiotic, aminocoumarin antibiotic	100	100
Perfect		protein homolog model	antibiotic efflux	resistance-nodulation-cell division (RND) antibiotic efflux pump	gadW	macrolide antibiotic, fluoroquinolone antibiotic, penam	100	100
Perfect		protein homolog model	antibiotic inactivation	CTX-M beta-lactamase	CTX-M-15	cephalosporin	100	100
Perfect		protein homolog model	antibiotic inactivation	OXA beta-lactamase	OXA-1	carbapenem, cephalosporin, penam	100	100
Strict		protein homolog model	antibiotic efflux	ATP-binding cassette (ABC) antibiotic efflux pump	msbA	nitroimidazole antibiotic	99.66	100
Strict		protein homolog model	antibiotic efflux	ATP-binding cassette (ABC) antibiotic efflux pump	YojI	peptide antibiotic	99.09	100
Strict		protein homolog model	antibiotic efflux	ATP-binding cassette (ABC) antibiotic efflux pump, major facilitator superfamily (MFS) antibiotic efflux pump, resistance-nodulation-cell division (RND) antibiotic efflux pump	TolC	macrolide antibiotic, fluoroquinolone antibiotic, aminoglycoside antibiotic, carbapenem, cephalosporin, glycylcycline, cephamycin, penam, tetracycline antibiotic, peptide antibiotic, aminocoumarin antibiotic, rifamycin antibiotic, phenicol antibiotic, triclosan, penem	99.8	99.6
Strict		protein homolog model	antibiotic efflux	kdpDE	kdpE	aminoglycoside antibiotic	99.55	100
Strict		protein homolog model	antibiotic efflux	major facilitator superfamily (MFS) antibiotic efflux pump	emrA	fluoroquinolone antibiotic	99.74	100
Strict		protein homolog model	antibiotic efflux	major facilitator superfamily (MFS) antibiotic efflux pump	emrB	fluoroquinolone antibiotic	99.8	100
Strict		protein homolog model	antibiotic efflux	major facilitator superfamily (MFS) antibiotic efflux pump	emrK	tetracycline antibiotic	98.86	110.26
Strict		protein homolog model	antibiotic efflux	major facilitator superfamily (MFS) antibiotic efflux pump	emrR	fluoroquinolone antibiotic	99.43	100
Strict		protein homolog model	antibiotic efflux	major facilitator superfamily (MFS) antibiotic efflux pump	emrY	tetracycline antibiotic	99.8	100
Strict		protein homolog model	antibiotic efflux	major facilitator superfamily (MFS) antibiotic efflux pump	Escherichia coli mdfA	tetracycline antibiotic, benzalkonium chloride, rhodamine	97.07	100
Strict		protein homolog model	antibiotic efflux	major facilitator superfamily (MFS) antibiotic efflux pump	Klebsiella pneumoniae KpnE	macrolide antibiotic, aminoglycoside antibiotic, cephalosporin, tetracycline antibiotic, peptide antibiotic, rifamycin antibiotic	82.2	100.83
Strict		protein homolog model	antibiotic efflux	major facilitator superfamily (MFS) antibiotic efflux pump	Klebsiella pneumoniae KpnF	macrolide antibiotic, aminoglycoside antibiotic, cephalosporin, tetracycline antibiotic, peptide antibiotic, rifamycin antibiotic	84.4	100
Strict		protein homolog model	antibiotic efflux	major facilitator superfamily (MFS) antibiotic efflux pump	mdtG	fosfomycin	99.75	100
Strict		protein homolog model	antibiotic efflux	major facilitator superfamily (MFS) antibiotic efflux pump	mdtM	fluoroquinolone antibiotic, lincosamide antibiotic, nucleoside antibiotic, acridine dye, phenicol antibiotic	97.07	100
Strict		protein homolog model	antibiotic efflux	major facilitator superfamily (MFS) antibiotic efflux pump	mdtN	nucleoside antibiotic, acridine dye	98.83	100
Strict		protein homolog model	antibiotic efflux	major facilitator superfamily (MFS) antibiotic efflux pump	mdtO	nucleoside antibiotic, acridine dye	98.39	100
Strict		protein homolog model	antibiotic efflux	major facilitator superfamily (MFS) antibiotic efflux pump	mdtP	nucleoside antibiotic, acridine dye	98.16	100
Strict		protein homolog model	antibiotic efflux	resistance-nodulation-cell division (RND) antibiotic efflux pump	acrB	fluoroquinolone antibiotic, cephalosporin, glycylcycline, penam, tetracycline antibiotic, rifamycin antibiotic, phenicol antibiotic, triclosan	99.81	100
Strict		protein homolog model	antibiotic efflux	resistance-nodulation-cell division (RND) antibiotic efflux pump	acrD	aminoglycoside antibiotic	99.9	100
Strict		protein homolog model	antibiotic efflux	resistance-nodulation-cell division (RND) antibiotic efflux pump	AcrE	fluoroquinolone antibiotic, cephalosporin, cephamycin, penam	99.48	100
Strict		protein homolog model	antibiotic efflux	resistance-nodulation-cell division (RND) antibiotic efflux pump	AcrF	fluoroquinolone antibiotic, cephalosporin, cephamycin, penam	99.52	100
Strict		protein homolog model	antibiotic efflux	resistance-nodulation-cell division (RND) antibiotic efflux pump	AcrS	fluoroquinolone antibiotic, cephalosporin, glycylcycline, cephamycin, penam, tetracycline antibiotic, rifamycin antibiotic, phenicol antibiotic, triclosan	98.64	100
Strict		protein homolog model	antibiotic efflux	resistance-nodulation-cell division (RND) antibiotic efflux pump	baeS	aminoglycoside antibiotic, aminocoumarin antibiotic	95.93	100
Strict		protein homolog model	antibiotic efflux	resistance-nodulation-cell division (RND) antibiotic efflux pump	CRP	macrolide antibiotic, fluoroquinolone antibiotic, penam	99.52	100
Strict		protein homolog model	antibiotic efflux	resistance-nodulation-cell division (RND) antibiotic efflux pump	Escherichia coli acrA	fluoroquinolone antibiotic, cephalosporin, glycylcycline, penam, tetracycline antibiotic, rifamycin antibiotic, phenicol antibiotic, triclosan	99.75	100
Strict		protein homolog model	antibiotic efflux	resistance-nodulation-cell division (RND) antibiotic efflux pump	gadX	macrolide antibiotic, fluoroquinolone antibiotic, penam	93.07	100
Strict		protein homolog model	antibiotic efflux	resistance-nodulation-cell division (RND) antibiotic efflux pump	mdtA	aminocoumarin antibiotic	98.55	100
Strict		protein homolog model	antibiotic efflux	resistance-nodulation-cell division (RND) antibiotic efflux pump	mdtB	aminocoumarin antibiotic	99.81	100
Strict		protein homolog model	antibiotic efflux	resistance-nodulation-cell division (RND) antibiotic efflux pump	mdtC	aminocoumarin antibiotic	98.73	100
Strict		protein homolog model	antibiotic efflux	resistance-nodulation-cell division (RND) antibiotic efflux pump	mdtE	macrolide antibiotic, fluoroquinolone antibiotic, penam	99.74	100
Strict		protein homolog model	antibiotic efflux	resistance-nodulation-cell division (RND) antibiotic efflux pump	mdtF	macrolide antibiotic, fluoroquinolone antibiotic, penam	99.52	100
Strict		protein homolog model	antibiotic efflux	resistance-nodulation-cell division (RND) antibiotic efflux pump	rsmA	fluoroquinolone antibiotic, diaminopyrimidine antibiotic, phenicol antibiotic	85.25	100
Strict		protein homolog model	antibiotic efflux	small multidrug resistance (SMR) antibiotic efflux pump	Escherichia coli emrE	macrolide antibiotic	98.18	100
Strict		protein homolog model	antibiotic efflux, reduced permeability to antibiotic	resistance-nodulation-cell division (RND) antibiotic efflux pump, General Bacterial Porin with reduced permeability to beta-lactams	marA	fluoroquinolone antibiotic, monobactam, carbapenem, cephalosporin, glycylcycline, cephamycin, penam, tetracycline antibiotic, rifamycin antibiotic, phenicol antibiotic, triclosan, penem	99.21	100
Strict		protein homolog model	antibiotic inactivation	AAC(3)	AAC(3)-IIe	aminoglycoside antibiotic	98.95	100
Strict		protein homolog model	antibiotic inactivation	AAC(6')-Ib-cr	AAC(6')-Ib-cr6	fluoroquinolone antibiotic, aminoglycoside antibiotic	98.99	116.58
Strict		protein homolog model	antibiotic inactivation	ampC-type beta-lactamase	Escherichia coli ampH beta-lactamase	cephalosporin, penam	99.22	100
Strict	E448K	protein variant model	antibiotic target alteration	antibiotic-resistant GlpT	Escherichia coli GlpT with mutation conferring resistance to fosfomycin	fosfomycin	99.78	100
Strict	V25I	protein variant model	antibiotic target alteration	antibiotic-resistant ptsI phosphotransferase	Escherichia coli PtsI with mutation conferring resistance to fosfomycin	fosfomycin	99.65	100
Strict	E350Q	protein variant model	antibiotic target alteration	antibiotic-resistant UhpT	Escherichia coli UhpT with mutation conferring resistance to fosfomycin	fosfomycin	99.78	100
Strict	R234F	protein variant model	antibiotic target alteration	elfamycin resistant EF-Tu	Escherichia coli EF-Tu mutants conferring resistance to Pulvomycin	elfamycin antibiotic	100	60.15
Strict	D87N, S83L	protein variant model	antibiotic target alteration	fluoroquinolone resistant gyrA	Escherichia coli gyrA conferring resistance to fluoroquinolones	fluoroquinolone antibiotic	99.66	100
Strict	S80I	protein variant model	antibiotic target alteration	fluoroquinolone resistant parC	Escherichia coli parC conferring resistance to fluoroquinolones	fluoroquinolone antibiotic	99.2	100
Strict	D350N, S357N	protein variant model	antibiotic target alteration	Penicillin-binding protein mutations conferring resistance to beta-lactam antibiotics	Haemophilus influenzae PBP3 conferring resistance to beta-lactam antibiotics	cephalosporin, cephamycin, penam	53.29	96.39
Strict		protein homolog model	antibiotic target alteration	pmr phosphoethanolamine transferase	eptA	peptide antibiotic	96.53	100
Strict		protein homolog model	antibiotic target alteration	pmr phosphoethanolamine transferase	PmrF	peptide antibiotic	99.07	100
Strict		protein homolog model	antibiotic target alteration	pmr phosphoethanolamine transferase	ugd	peptide antibiotic	99.23	100
Strict		protein homolog model	antibiotic target alteration	undecaprenyl pyrophosphate related proteins	bacA	peptide antibiotic	99.27	100
Strict		protein overexpression model	antibiotic target alteration, antibiotic efflux	ATP-binding cassette (ABC) antibiotic efflux pump, major facilitator superfamily (MFS) antibiotic efflux pump, resistance-nodulation-cell division (RND) antibiotic efflux pump	Escherichia coli soxR with mutation conferring antibiotic resistance	fluoroquinolone antibiotic, cephalosporin, glycylcycline, penam, tetracycline antibiotic, rifamycin antibiotic, phenicol antibiotic, triclosan	99.35	100
Strict		protein overexpression model	antibiotic target alteration, antibiotic efflux	resistance-nodulation-cell division (RND) antibiotic efflux pump	Escherichia coli acrR with mutation conferring multidrug antibiotic resistance	fluoroquinolone antibiotic, cephalosporin, glycylcycline, penam, tetracycline antibiotic, rifamycin antibiotic, phenicol antibiotic, triclosan	100	49.3
Strict		protein overexpression model	antibiotic target alteration, antibiotic efflux	resistance-nodulation-cell division (RND) antibiotic efflux pump	Escherichia coli acrR with mutation conferring multidrug antibiotic resistance	fluoroquinolone antibiotic, cephalosporin, glycylcycline, penam, tetracycline antibiotic, rifamycin antibiotic, phenicol antibiotic, triclosan	100	49.3
Strict	Y137H, G103S	protein overexpression model	antibiotic target alteration, antibiotic efflux	resistance-nodulation-cell division (RND) antibiotic efflux pump	Escherichia coli marR mutant conferring antibiotic resistance	fluoroquinolone antibiotic, cephalosporin, glycylcycline, penam, tetracycline antibiotic, rifamycin antibiotic, phenicol antibiotic, triclosan	98.61	100
Strict		protein overexpression model	antibiotic target alteration, antibiotic efflux, reduced permeability to antibiotic	ATP-binding cassette (ABC) antibiotic efflux pump, major facilitator superfamily (MFS) antibiotic efflux pump, resistance-nodulation-cell division (RND) antibiotic efflux pump, General Bacterial Porin with reduced permeability to beta-lactams	Escherichia coli soxS with mutation conferring antibiotic resistance	fluoroquinolone antibiotic, monobactam, carbapenem, cephalosporin, glycylcycline, cephamycin, penam, tetracycline antibiotic, rifamycin antibiotic, phenicol antibiotic, triclosan, penem	100	100
