# Supplementary material for: High prevalence of multiple antibiotic resistance in clinical E. coli isolates from Bangladesh and prediction of molecular resistance determinants using WGS of an XDR isolate
Source: Sci Rep. 2021 Nov 24;11:22859. doi: 10.1038/s41598-021-02251-w (PMC8613203; doi:10.1038/s41598-021-02251-w)
Supplement: Supplementary file 2 — Supplementary Information 2. [file 41598_2021_2251_MOESM2_ESM.xlsx]

## Sheet: L16 Virulence VFDB
Evidence	Property	Source	Genome Name	PATRIC ID	RefSeq Locus Tag	Alt Locus Tag	Source ID	Source Organism	Gene	Product	Function	Classification	Subject Coverage	Query Coverage	Identity	E-value
BLAT	Virulence Factor	VFDB	Escherichia coli Strain-L16	fig|562.73579.peg.4354			VFG000362	Yersinia pestis CO92	irp1	iron aquisition yersiniabactin synthesis enzyme (Irp1,polyketide synthetase) @ Siderophore biosynthesis non-ribosomal peptide synthetase modules		Iron uptake,Siderophore	100	100	99	0.0
BLAT	Virulence Factor	VFDB	Escherichia coli Strain-L16	fig|562.73579.peg.4689			VFG000617	Shigella flexneri 2a str. 301	iucC	Aerobactin synthase (EC 6.3.2.39), aerobactin biosynthesis protein IucC		Iron uptake,Siderophore	100	100	99	0.0
BLAT	Virulence Factor	VFDB	Escherichia coli Strain-L16	fig|562.73579.peg.120			VFG000461	Salmonella enterica subsp. enterica serovar Typhimurium str. LT2	csgF	Curli production assembly/transport component CsgF		Adherence,Fimbrial	100	100	89	1e-68
BLAT	Virulence Factor	VFDB	Escherichia coli Strain-L16	fig|562.73579.peg.4188			VFG000874	Escherichia coli CFT073	fimI	Fimbrin-like protein FimI		Adherence,Invasion	92	100	98	2e-91
BLAT	Virulence Factor	VFDB	Escherichia coli Strain-L16	fig|562.73579.peg.121			VFG000462	Salmonella enterica subsp. enterica serovar Typhimurium str. LT2	csgG	Curli production assembly/transport component CsgG		Adherence,Fimbrial	100	100	95	1e-150
BLAT	Virulence Factor	VFDB	Escherichia coli Strain-L16	fig|562.73579.peg.119			VFG000460	Salmonella enterica subsp. enterica serovar Typhimurium str. LT2	csgE	Curli production assembly/transport component CsgE		Adherence,Fimbrial	81	82	92	2e-52
BLAT	Virulence Factor	VFDB	Escherichia coli Strain-L16	fig|562.73579.peg.2935			VFG000918	Escherichia coli CFT073	chuT	Periplasmic hemin-binding protein		Iron uptake,Heme uptake	92	100	100	1e-168
BLAT	Virulence Factor	VFDB	Escherichia coli Strain-L16	fig|562.73579.peg.3533			VFG043213	Yersinia enterocolitica subsp. enterocolitica 8081	motA	Flagellar motor rotation protein MotA			100	100	81	1e-135
BLAT	Virulence Factor	VFDB	Escherichia coli Strain-L16	fig|562.73579.peg.5162			VFG001713	Escherichia coli CFT073	papX	hypothetical protein			90	100	95	2e-87
BLAT	Virulence Factor	VFDB	Escherichia coli Strain-L16	fig|562.73579.peg.592			VFG000934	Escherichia coli CFT073	entA	2,3-dihydro-2,3-dihydroxybenzoate dehydrogenase (EC 1.3.1.28) [enterobactin] siderophore @ 2,3-dihydro-2,3-dihydroxybenzoate dehydrogenase (EC 1.3.1.28) of siderophore biosynthesis		Iron uptake,Siderophore	100	100	97	1e-135
BLAT	Virulence Factor	VFDB	Escherichia coli Strain-L16	fig|562.73579.peg.118			VFG004125	Salmonella enterica subsp. enterica serovar Typhimurium str. LT2	csgD	Transcriptional regulator CsgD for 2nd curli operon			100	100	93	1e-115
BLAT	Virulence Factor	VFDB	Escherichia coli Strain-L16	fig|562.73579.peg.2931			VFG000922	Escherichia coli CFT073	chuU	Hemin ABC transporter, permease protein		Iron uptake,Heme uptake	100	100	100	1e-183
BLAT	Virulence Factor	VFDB	Escherichia coli Strain-L16	fig|562.73579.peg.3428			VFG002329	Yersinia enterocolitica subsp. enterocolitica 8081	fliG	Flagellar motor switch protein FliG		Secretion system,Invasion,Motility	99	99	83	1e-151
BLAT	Virulence Factor	VFDB	Escherichia coli Strain-L16	fig|562.73579.peg.3116			VFG000889	Escherichia coli CFT073	papF	PapF protein		Adherence	94	100	98	1e-90
BLAT	Virulence Factor	VFDB	Escherichia coli Strain-L16	fig|562.73579.peg.4519			VFG001448	Escherichia coli O18:K1:H7 str. RS218	kpsD	Capsular polysaccharide export system periplasmic protein KpsD		Invasion,Antiphagocytosis	100	100	99	0.0
BLAT	Virulence Factor	VFDB	Escherichia coli Strain-L16	fig|562.73579.peg.116			VFG000457	Salmonella enterica subsp. enterica serovar Typhimurium str. LT2	csgB	Minor curlin subunit CsgB, nucleation component of curlin monomers		Adherence,Fimbrial	100	94	82	2e-65
BLAT	Virulence Factor	VFDB	Escherichia coli Strain-L16	fig|562.73579.peg.2103			VFG002417	Escherichia coli O157:H7 str. EDL933	yagV/ecpE	CFA/I fimbrial chaperone		Adherence	94	100	98	1e-134
BLAT	Virulence Factor	VFDB	Escherichia coli Strain-L16	fig|562.73579.peg.1124			VFG034754	Escherichia coli O157:H7 str. EDL933	espL1	Putative ankyrin repeat protein B			15	100	87	8e-41
BLAT	Virulence Factor	VFDB	Escherichia coli Strain-L16	fig|562.73579.peg.4358			VFG000366	Yersinia pestis CO92	ybtQ	Iron siderophore ABC transporter, permease/ATP-binding protein YbtQ		Iron uptake,Siderophore	100	100	99	0.0
BLAT	Virulence Factor	VFDB	Escherichia coli Strain-L16	fig|562.73579.peg.2938			VFG013064	Shigella dysenteriae Sd197	shuA	TonB-dependent hemin, ferrichrome receptor		Iron uptake,Heme uptake	100	100	99	0.0
BLAT	Virulence Factor	VFDB	Escherichia coli Strain-L16	fig|562.73579.peg.594			VFG000932	Escherichia coli CFT073	entE	2,3-dihydroxybenzoate-AMP ligase (EC 2.7.7.58) [enterobactin] siderophore @ 2,3-dihydroxybenzoate-AMP ligase (EC 2.7.7.58) of siderophore biosynthesis		Iron uptake,Siderophore	100	100	99	1e-313
BLAT	Virulence Factor	VFDB	Escherichia coli Strain-L16	fig|562.73579.peg.4708			VFG001447	Escherichia coli str. E-B35	cnf1	Cytotoxic necrotizing factor		Toxin,Intracellular toxin,Deamidase	100	100	99	0.0
BLAT	Virulence Factor	VFDB	Escherichia coli Strain-L16	fig|562.73579.peg.4190			VFG000876	Escherichia coli CFT073	fimD	Outer membrane usher protein FimD		Adherence,Invasion	100	100	99	0.0
BLAT	Virulence Factor	VFDB	Escherichia coli Strain-L16	fig|562.73579.peg.4531			VFG002055	Shigella dysenteriae Sd197	gspL	General secretion pathway protein L		Secretion system,Type II secretion system	66	96	95	6e-96
BLAT	Virulence Factor	VFDB	Escherichia coli Strain-L16	fig|562.73579.peg.4691			VFG000615	Shigella flexneri 2a str. 301	iucA	N(2)-citryl-N(6)-acetyl-N(6)-hydroxylysine synthase (EC 6.3.2.38), aerobactin biosynthesis protein IucA		Iron uptake,Siderophore	96	100	99	0.0
BLAT	Virulence Factor	VFDB	Escherichia coli Strain-L16	fig|562.73579.peg.3110			VFG000883	Escherichia coli CFT073	papH	hypothetical protein		Adherence	85	100	99	2e-94
BLAT	Virulence Factor	VFDB	Escherichia coli Strain-L16	fig|562.73579.peg.4710			VFG000908	Escherichia coli CFT073	hlyD	RTX toxin transporter, determinant D		Toxin,Membrane-damaging,Pore-forming,RTX toxin	100	100	100	1e-268
BLAT	Virulence Factor	VFDB	Escherichia coli Strain-L16	fig|562.73579.peg.4530			VFG002056	Shigella dysenteriae Sd197	gspM	General secretion pathway protein M		Secretion system,Type II secretion system	100	78	92	1e-65
BLAT	Virulence Factor	VFDB	Escherichia coli Strain-L16	fig|562.73579.peg.4360			VFG000368	Yersinia pestis CO92	ybtS	Salicylate synthetase (EC 5.4.4.2)(EC 4.2.99.21) @ Salicylate synthetase (EC 5.4.4.2)(EC 4.2.99.21) of siderophore biosynthesis		Iron uptake,Siderophore	100	100	100	1e-253
BLAT	Virulence Factor	VFDB	Escherichia coli Strain-L16	fig|562.73579.peg.4350			VFG000358	Yersinia pestis CO92	fyuA	iron aquisition outermembrane yersiniabactin receptor (FyuA,Psn,pesticin receptor) @ Outer membrane receptor for ferric siderophore		Iron uptake,Siderophore	100	100	99	0.0
BLAT	Virulence Factor	VFDB	Escherichia coli Strain-L16	fig|562.73579.peg.4356			VFG000364	Yersinia pestis CO92	ybtA	iron aquisition regulator (YbtA,AraC-like,required for transcription of FyuA/psn,Irp2)		Iron uptake,Siderophore	100	100	98	1e-185
BLAT	Virulence Factor	VFDB	Escherichia coli Strain-L16	fig|562.73579.peg.2118			VFG045349	Escherichia coli O45:K1:H7 str. S88	fdeC	Putative adhesin		Adherence,Autotransporter,Type Ve	92	92	97	0.0
BLAT	Virulence Factor	VFDB	Escherichia coli Strain-L16	fig|562.73579.peg.3113			VFG000886	Escherichia coli CFT073	papJ	PapJ protein		Adherence	100	100	100	1e-108
BLAT	Virulence Factor	VFDB	Escherichia coli Strain-L16	fig|562.73579.peg.5150			VFG000881	Escherichia coli CFT073	papB	Putative F1C and S fimbrial switch Regulatory protein		-	100	100	100	3e-53
BLAT	Virulence Factor	VFDB	Escherichia coli Strain-L16	fig|562.73579.peg.3111			VFG000884	Escherichia coli CFT073	papC	Outer membrane usher protein PapC		Adherence	99	100	100	0.0
BLAT	Virulence Factor	VFDB	Escherichia coli Strain-L16	fig|562.73579.peg.4192			VFG000878	Escherichia coli CFT073	fimG	Protein FimG (regulates length and adhesion of type 1 fimbriae)		Adherence,Invasion	100	100	98	4e-88
BLAT	Virulence Factor	VFDB	Escherichia coli Strain-L16	fig|562.73579.peg.4352			VFG000360	Yersinia pestis CO92	ybtT	Iron aquisition yersiniabactin synthesis enzyme YbtT @ Thioesterase in siderophore biosynthesis gene cluster		Iron uptake,Siderophore	100	100	98	1e-157
BLAT	Virulence Factor	VFDB	Escherichia coli Strain-L16	fig|562.73579.peg.3536			VFG043210	Yersinia enterocolitica subsp. enterocolitica 8081	cheW	Positive regulator of CheA protein activity (CheW)			93	92	87	4e-70
BLAT	Virulence Factor	VFDB	Escherichia coli Strain-L16	fig|562.73579.peg.596			VFG000924	Escherichia coli CFT073	fepB	Ferric enterobactin-binding periplasmic protein FepB (TC 3.A.1.14.2)		Iron uptake,Siderophore	100	100	98	1e-175
BLAT	Virulence Factor	VFDB	Escherichia coli Strain-L16	fig|562.73579.peg.2939			VFG000916	Escherichia coli CFT073	chuS	Hemin transport protein HmuS		Iron uptake,Heme uptake	100	100	100	1e-200
BLAT	Virulence Factor	VFDB	Escherichia coli Strain-L16	fig|562.73579.peg.4355			VFG000363	Yersinia pestis CO92	irp2	iron aquisition yersiniabactin synthesis enzyme (Irp2) @ Siderophore biosynthesis non-ribosomal peptide synthetase modules		Iron uptake,Siderophore	100	100	99	0.0
BLAT	Virulence Factor	VFDB	Escherichia coli Strain-L16	fig|562.73579.peg.4189			VFG000875	Escherichia coli CFT073	fimC	Chaperone protein FimC		Adherence,Invasion	100	100	99	1e-133
BLAT	Virulence Factor	VFDB	Escherichia coli Strain-L16	fig|562.73579.peg.3114			VFG000887	Escherichia coli CFT073	papK	hypothetical protein		Adherence	99	100	100	3e-98
BLAT	Virulence Factor	VFDB	Escherichia coli Strain-L16	fig|562.73579.peg.2105			VFG002415	Escherichia coli O157:H7 str. EDL933	yagX/ecpC	CFA/I fimbrial subunit C usher protein		Adherence	100	100	98	0.0
BLAT	Virulence Factor	VFDB	Escherichia coli Strain-L16	fig|562.73579.peg.4187			VFG000873	Escherichia coli CFT073	fimA	Type-1 fimbrial protein, A chain		Adherence,Invasion	90	100	90	2e-85
BLAT	Virulence Factor	VFDB	Escherichia coli Strain-L16	fig|562.73579.peg.2665			VFG018241	Vibrio cholerae O1 biovar El Tor str. N16961	luxS	S-ribosylhomocysteine lyase (EC 4.4.1.21) @ Autoinducer-2 production protein LuxS		Regulation,Quorum sensing system	84	84	80	1e-63
BLAT	Virulence Factor	VFDB	Escherichia coli Strain-L16	fig|562.73579.peg.3541			VFG043207	Yersinia enterocolitica subsp. enterocolitica 8081	cheB	Chemotaxis response regulator protein-glutamate methylesterase CheB (EC 3.1.1.61)			100	100	86	1e-169
BLAT	Virulence Factor	VFDB	Escherichia coli Strain-L16	fig|562.73579.peg.4186			VFG000872	Escherichia coli CFT073	fimE	Type 1 fimbriae regulatory protein FimE		Adherence,Invasion	100	100	100	1e-113
BLAT	Virulence Factor	VFDB	Escherichia coli Strain-L16	fig|562.73579.peg.4529			VFG001450	Escherichia coli O18:K1:H7 str. RS218	kpsM	Capsular polysaccharide ABC transporter, permease protein KpsM		Invasion,Antiphagocytosis	100	100	96	1e-140
BLAT	Virulence Factor	VFDB	Escherichia coli Strain-L16	fig|562.73579.peg.3419			VFG002338	Yersinia enterocolitica subsp. enterocolitica 8081	fliP	Flagellar biosynthesis protein FliP		Secretion system,Invasion,Motility	99	92	85	1e-107
BLAT	Virulence Factor	VFDB	Escherichia coli Strain-L16	fig|562.73579.peg.4357			VFG000365	Yersinia pestis CO92	ybtP	Iron siderophore ABC transporter, permease/ATP-binding protein YbtP		Iron uptake,Siderophore	95	100	99	0.0
BLAT	Virulence Factor	VFDB	Escherichia coli Strain-L16	fig|562.73579.peg.602			VFG000930	Escherichia coli CFT073	entF	Enterobactin synthetase component F, serine activating enzyme (EC 2.7.7.-)		Iron uptake,Siderophore	100	100	98	0.0
BLAT	Virulence Factor	VFDB	Escherichia coli Strain-L16	fig|562.73579.peg.5153			VFG000880	Escherichia coli CFT073	papI	PapI protein		Adherence	36	100	96	4e-07
BLAT	Virulence Factor	VFDB	Escherichia coli Strain-L16	fig|562.73579.peg.3112			VFG000885	Escherichia coli CFT073	papD	Periplasmic fimbrial chaperone		Adherence	100	84	100	1e-113
BLAT	Virulence Factor	VFDB	Escherichia coli Strain-L16	fig|562.73579.peg.4353			VFG000361	Yersinia pestis CO92	ybtU	Yersiniabactin synthetase, thiazolinyl reductase component Irp3 @ Thiazolinyl imide reductase in siderophore biosynthesis gene cluster		Iron uptake,Siderophore	100	100	99	1e-220
BLAT	Virulence Factor	VFDB	Escherichia coli Strain-L16	fig|562.73579.peg.4690			VFG000616	Shigella flexneri 2a str. 301	iucB	N6-hydroxylysine O-acetyltransferase (EC 2.3.1.102), aerobactin biosynthesis protein IucB @ Siderophore synthetase small component, acetyltransferase		Iron uptake,Siderophore	100	100	99	1e-193
BLAT	Virulence Factor	VFDB	Escherichia coli Strain-L16	fig|562.73579.peg.2104			VFG002416	Escherichia coli O157:H7 str. EDL933	yagW/ecpD	CFA/I fimbrial minor adhesin		Adherence	100	100	99	0.0
BLAT	Virulence Factor	VFDB	Escherichia coli Strain-L16	fig|562.73579.peg.4685			VFG000902	Escherichia coli CFT073	sat	Per-activated serine protease autotransporter enterotoxin EspC / autotransporter domain, T5aSS type secretion		Protease,Autotransporter	99	100	99	0.0
BLAT	Virulence Factor	VFDB	Escherichia coli Strain-L16	fig|562.73579.peg.597			VFG044165	Escherichia coli CFT073	entS	Enterobactin exporter EntS			99	99	99	1e-233
BLAT	Virulence Factor	VFDB	Escherichia coli Strain-L16	fig|562.73579.peg.4351			VFG000359	Yersinia pestis CO92	ybtE	iron aquisition 2,3-dihydroxybenzoate-AMP ligase (EC 2.7.7.58,Irp5) @ 2,3-dihydroxybenzoate-AMP ligase (EC 2.7.7.58) of siderophore biosynthesis		Iron uptake,Siderophore	100	100	99	1e-305
BLAT	Virulence Factor	VFDB	Escherichia coli Strain-L16	fig|562.73579.peg.595			VFG000931	Escherichia coli CFT073	entC	Isochorismate synthase (EC 5.4.4.2) @ Isochorismate synthase (EC 5.4.4.2) [enterobactin] siderophore @ Isochorismate synthase (EC 5.4.4.2) of siderophore biosynthesis		Iron uptake,Siderophore	98	100	99	1e-224
BLAT	Virulence Factor	VFDB	Escherichia coli Strain-L16	fig|562.73579.peg.82			VFG002350	Yersinia enterocolitica subsp. enterocolitica 8081	flgC	Flagellar basal-body rod protein FlgC		Secretion system,Invasion,Motility	100	100	83	9e-59
BLAT	Virulence Factor	VFDB	Escherichia coli Strain-L16	fig|562.73579.peg.4688			VFG000937	Escherichia coli CFT073	iucD	L-lysine 6-monooxygenase [NADPH] (EC 1.14.13.59), aerobactin biosynthesis protein IucD @ Siderophore biosynthesis protein, monooxygenase		Iron uptake,Siderophore	95	99	98	1e-250
BLAT	Virulence Factor	VFDB	Escherichia coli Strain-L16	fig|562.73579.peg.4191			VFG000877	Escherichia coli CFT073	fimF	Protein FimF (regulates length and adhesion of type 1 fimbriae)		Adherence,Invasion	99	100	96	6e-94
BLAT	Virulence Factor	VFDB	Escherichia coli Strain-L16	fig|562.73579.peg.598			VFG000926	Escherichia coli CFT073	fepD	Ferric enterobactin transport system permease protein FepD (TC 3.A.1.14.2)		Iron uptake,Siderophore	98	100	99	1e-179
BLAT	Virulence Factor	VFDB	Escherichia coli Strain-L16	fig|562.73579.peg.2932			VFG000921	Escherichia coli CFT073	chuY	Flavin reductase (EC 1.5.1.30)		Iron uptake,Heme uptake	100	100	99	1e-114
BLAT	Virulence Factor	VFDB	Escherichia coli Strain-L16	fig|562.73579.peg.3843			VFG001444	Escherichia coli O18:K1:H7 str. RS218	aslA	Arylsulfatase (EC 3.1.6.1)		Invasion	97	83	98	1e-273
BLAT	Virulence Factor	VFDB	Escherichia coli Strain-L16	fig|562.73579.peg.3422			VFG002335	Yersinia enterocolitica subsp. enterocolitica 8081	fliM	Flagellar motor switch protein FliM		Secretion system,Invasion,Motility	93	93	84	1e-154
BLAT	Virulence Factor	VFDB	Escherichia coli Strain-L16	fig|562.73579.peg.4687			VFG000936	Escherichia coli CFT073	iutA	Aerobactin siderophore receptor IutA @ TonB-dependent siderophore receptor		Iron uptake,Siderophore	96	99	90	0.0
BLAT	Virulence Factor	VFDB	Escherichia coli Strain-L16	fig|562.73579.peg.3118			VFG001713	Escherichia coli CFT073	papX	hypothetical protein			90	100	100	2e-91
BLAT	Virulence Factor	VFDB	Escherichia coli Strain-L16	fig|562.73579.peg.78			VFG002346	Yersinia enterocolitica subsp. enterocolitica 8081	flgG	Flagellar basal-body rod protein FlgG		Secretion system,Invasion,Motility	99	83	84	1e-103
BLAT	Virulence Factor	VFDB	Escherichia coli Strain-L16	fig|562.73579.peg.2107			VFG002414	Escherichia coli O157:H7 str. EDL933	yagZ/ecpA	CFA/I fimbrial major subunit		Adherence	100	100	99	1e-105
BLAT	Virulence Factor	VFDB	Escherichia coli Strain-L16	fig|562.73579.peg.2106			VFG002412	Escherichia coli O157:H7 str. EDL933	yagY/ecpB	CFA/I fimbrial auxiliary subunit		Adherence	100	100	97	1e-121
BLAT	Virulence Factor	VFDB	Escherichia coli Strain-L16	fig|562.73579.peg.4533			VFG002054	Shigella dysenteriae Sd197	gspK	General secretion pathway protein K		Secretion system,Type II secretion system	42	100	99	5e-74
BLAT	Virulence Factor	VFDB	Escherichia coli Strain-L16	fig|562.73579.peg.3542			VFG043206	Yersinia enterocolitica subsp. enterocolitica 8081	cheY	Chemotaxis regulator - transmits chemoreceptor signals to flagellar motor components CheY			100	100	91	1e-61
BLAT	Virulence Factor	VFDB	Escherichia coli Strain-L16	fig|562.73579.peg.2108			VFG002413	Escherichia coli O157:H7 str. EDL933	ykgK/ecpR	Transcriptional regulator EcpR		Adherence	91	100	100	1e-99
BLAT	Virulence Factor	VFDB	Escherichia coli Strain-L16	fig|562.73579.peg.593			VFG000933	Escherichia coli CFT073	entB	Isochorismatase (EC 3.3.2.1) [enterobactin] siderophore / Apo-aryl carrier domain of EntB @ Isochorismatase (EC 3.3.2.1) of siderophore biosynthesis		Iron uptake,Siderophore	100	100	99	1e-166
BLAT	Virulence Factor	VFDB	Escherichia coli Strain-L16	fig|562.73579.peg.599			VFG000928	Escherichia coli CFT073	fepG	Ferric enterobactin transport system permease protein FepG (TC 3.A.1.14.2)		Iron uptake,Siderophore	100	100	99	1e-180
BLAT	Virulence Factor	VFDB	Escherichia coli Strain-L16	fig|562.73579.peg.4185			VFG000871	Escherichia coli CFT073	fimB	Type 1 fimbriae regulatory protein FimB		Adherence,Invasion	59	99	99	4e-66
BLAT	Virulence Factor	VFDB	Escherichia coli Strain-L16	fig|562.73579.peg.4359			VFG000367	Yersinia pestis CO92	ybtX	Putative signal transducer		Iron uptake,Siderophore	100	100	99	1e-241
BLAT	Virulence Factor	VFDB	Escherichia coli Strain-L16	fig|562.73579.peg.4712			VFG000906	Escherichia coli CFT073	hlyA	RTX toxins determinant A and related Ca2+-binding proteins		Toxin,Membrane-damaging,Pore-forming,RTX toxin	100	100	99	0.0
BLAT	Virulence Factor	VFDB	Escherichia coli Strain-L16	fig|562.73579.peg.4193			VFG000879	Escherichia coli CFT073	fimH	Protein FimH (regulates length and adhesion of type 1 fimbriae, and mediates mannose binding)		Adherence,Invasion	99	100	98	1e-171
BLAT	Virulence Factor	VFDB	Escherichia coli Strain-L16	fig|562.73579.peg.2933			VFG000920	Escherichia coli CFT073	chuX	Putative heme iron utilization protein		Iron uptake,Heme uptake	100	100	100	6e-92
BLAT	Virulence Factor	VFDB	Escherichia coli Strain-L16	fig|562.73579.peg.189			VFG001443	Escherichia coli O18:K1:H7 str. RS218	ompA	Outer membrane protein A precursor		Invasion,Serum resistance	100	97	96	1e-197
BLAT	Virulence Factor	VFDB	Escherichia coli Strain-L16	fig|562.73579.peg.606			VFG000923	Escherichia coli CFT073	fepA	TonB-dependent receptor; Outer membrane receptor for ferric enterobactin and colicins B, D		Iron uptake,Siderophore	100	100	99	0.0
BLAT	Virulence Factor	VFDB	Escherichia coli Strain-L16	fig|562.73579.peg.4711			VFG000907	Escherichia coli CFT073	hlyB	RTX toxin transporter, ATP-binding protein		Toxin,Membrane-damaging,Pore-forming,RTX toxin	100	100	100	0.0
BLAT	Virulence Factor	VFDB	Escherichia coli Strain-L16	fig|562.73579.peg.2930			VFG044172	Escherichia coli CFT073	chuV	ABC-type hemin transport system, ATPase component		Iron uptake,Heme uptake	96	100	100	1e-148
BLAT	Virulence Factor	VFDB	Escherichia coli Strain-L16	fig|562.73579.peg.600			VFG000925	Escherichia coli CFT073	fepC	Ferric enterobactin transport ATP-binding protein FepC (TC 3.A.1.14.2)		Iron uptake,Siderophore	100	100	100	1e-154
BLAT	Virulence Factor	VFDB	Escherichia coli Strain-L16	fig|562.73579.peg.2934			VFG000919	Escherichia coli CFT073	chuW	Radical SAM family protein HutW, similar to coproporphyrinogen III oxidase, oxygen-independent, associated with heme uptake		Iron uptake,Heme uptake	100	100	98	1e-264
BLAT	Virulence Factor	VFDB	Escherichia coli Strain-L16	fig|562.73579.peg.77			VFG002345	Yersinia enterocolitica subsp. enterocolitica 8081	flgH	Flagellar L-ring protein FlgH		Secretion system,Invasion,Motility	94	92	82	8e-100
BLAT	Virulence Factor	VFDB	Escherichia coli Strain-L16	fig|562.73579.peg.607			VFG000929	Escherichia coli CFT073	entD	4'-phosphopantetheinyl transferase (EC 2.7.8.-) [enterobactin] siderophore		Iron uptake,Siderophore	82	81	95	1e-113
BLAT	Virulence Factor	VFDB	Escherichia coli Strain-L16	fig|562.73579.peg.3117			VFG000890	Escherichia coli CFT073	papG	PapG protein		Adherence	100	100	98	1e-200
BLAT	Virulence Factor	VFDB	Escherichia coli Strain-L16	fig|562.73579.peg.4713			VFG000905	Escherichia coli CFT073	hlyC	RTX toxin activating lysine-acyltransferase (EC 2.3.1.-)		Toxin,Membrane-damaging,Pore-forming,RTX toxin	75	100	100	1e-99
BLAT	Virulence Factor	VFDB	Escherichia coli Strain-L16	fig|562.73579.peg.604			VFG044159	Escherichia coli CFT073	fes	Enterobactin esterase			100	100	98	1e-246
BLAT	Virulence Factor	VFDB	Escherichia coli Strain-L16	fig|562.73579.peg.3591			VFG013465	Haemophilus influenzae Rd KW20	kdsA	2-Keto-3-deoxy-D-manno-octulosonate-8-phosphate synthase (EC 2.5.1.55)			98	98	82	1e-134
